# Supplementary material for: Synthesis of Cellulose Acetate Butyrate Microspheres as Precursor for Hard Carbon-Based Electrodes in Symmetric Supercapacitors
Source: Polymers (Basel). 2024 Jul 30;16(15):2176. doi: 10.3390/polym16152176 (PMC11314155; doi:10.3390/polym16152176)
Supplement: Supplementary file 1 [file polymers-16-02176-s001.zip]

Archive with 1 entries (1 files):
- polymers-3124044-supplementary.pdf
